# Supplementary material for: Short-read genome sequencing at population scale: diagnostic insights from 2317 patients
Source: Eur J Hum Genet. 2026 Mar 31;34(6):769–76. doi: 10.1038/s41431-026-02089-8 (PMC13246910; doi:10.1038/s41431-026-02089-8)
Supplement: Supplementary file 2 — Table S1 [file 41431_2026_2089_MOESM2_ESM.xlsx]

## Sheet: Sheet1
Patient group (implemenation date)	Patient subgroup; DNGC	Patient subgroup as analysed in this study if applicaple.	Summary of clinical criteria
Hereditary heart disease (3rd december 2021) - panel based strategy
	Thoracic aortic disease		Eligible patients have non-syndromic thoracic aortic disease of unclear cause, without known genetic findings or clear non-genetic explanations, and with specific family-history. Clinical signs must be confirmed by imaging or surgery, and no age, duration, or treatment requirements apply. Whole-genome sequencing must be ordered or discussed with specialists in hereditary cardiac disease, with MDT…
	Long QT syndrome		Patients must meet the diagnostic criteria for long QT syndrome according to Danish Cardiology Society/European Society of Cardiology guidelines, and whole-genome sequencing can be offered regardless of symptoms, age, or family history. Acquired causes of QT prolongation—such as electrolyte disturbances, structural heart disease, or QT-prolonging medications—must be excluded before genetic testin…
	Catecholaminergic polymorphic ventricular tachycardia		Patients who meet the diagnostic criteria for Catecholaminergic polymorphic ventricular tachycardia according to Danish Cardiology Society/European Society of Cardiology guidelines, and whole-genome sequencing can be offered regardless of symptoms, age, or family history. Digoxin toxicity should be excluded when bidirectional VT is suspected, and idiopathic VF should be considered in cases of sud…
	Brugada syndrome		Patients must meet the diagnostic criteria for Brugada syndrome according to Danish Cardiology Society/European Society of Cardiology guidelines guidelines, and symptoms such as syncope, ventricular fibrillation, or cardiac arrest strengthen the indication but are not required. In cases with Brugada ECG type 2 or 3, drug provocation testing is typically performed, and whole-genome sequencing is o…
	Dilated cardiomyopathy		Patients who meet diagnostic criteria for dilated cardiomyopathy according to Danish Cardiology Society/European Society of Cardiology guidelines, with onset before age 60 in the index patient or another affected family member, and srWGS should not be performed if heart failure is attributable to significant current or past obesity (BMI > 30). Because dilated cardiomyopathy is an exclusion diagno…
	Hypertrophic cardiomyopathy		Patients must meet the diagnostic criteria for hypertrophic cardiomyopathy (HCM) according to Danish Cardiology Society/European Society of Cardiology guidelines regardless of symptoms, age, or family history. Hypertension and significant valvular disease must be excluded before whole-genome sequencing, but no specific prior tests or treatment requirements apply.
	Arrhythmogenic cardiomyopathy		A patient must meet the diagnostic criteria for arrhythmogenic cardiomyopathy (AC) according to Danish Cardiology Society/European Society of Cardiology guidelines. No requirements exist regarding family history, age, clinical symptoms, disease duration, or prior treatment, but standard ARVC investigations (ECG, echocardiography, Holter monitoring, signal-averaged ECG, and cardiac MRI) should be …
Childhood cancer (15th october 2021) - trio based strategy with gene panel
	All children (0–17 years) with newly diagnosed cancer, including all CNS tumors (including low-grade tumors) as well as myelodysplastic syndrome.	no subgroup; all analysed the same way	Patients must have had their first cancer diagnosed before age 18, with no additional requirements regarding symptoms, prior investigations, disease duration, family history, or previous treatment. No differential diagnoses need to be excluded before whole-genome sequencing, but multidisciplinary discussion may be required when the histopathological or molecular diagnosis is uncertain, such as in…
	Young people (18-20 years) treated in a pediatric oncology department with a tumor typical of childhood
	Where the cancer diagnosis is made in childhood (0-17 years) and resistance, progression, recurrence, or 2nd cancer occurs (i) while the patient is <18 years and/or (ii) up to 5 years from the time of diagnosis, whole genome sequencing can be requested for newly diagnosed patients with:
	Treatment-resistant, progressed, or recurrent cancer
	All patients with a newly diagnosed second (or later) cancer—including all CNS tumors and myelodysplastic syndrome—diagnosed within 5 years of the first cancer that was diagnosed in childhood (ages 0–17)
Cancer in young adults and hereditary cancer in adults ( 27th April 2022) - panel based strategy
	Invasive cancer (all types)	no subgroup; all analysed the same way	Patients aged 18–30 with a cancer diagnosis of unclear pathogenesis/etiology and no family history qualify for srWGS without requiring prior gene panel testing or additional clinical manifestations beyond the diagnosis itself. The cancer diagnosis must be pathology-confirmed, and no specific pre-treatment, duration of illness, or differential-diagnostic workup is required before referral. Adult p…
	Hematological malignancy
	CNS tumors requiring treatment
Endocrinological patients (3rd december 2021) - panel based strategy.
	Multiple endocrine neoplasias		Patients with suspected MEN and unclear pathogenesis/etiology may be offered srWGS, and although no family history is required, a family history should be obtained before testing. Clinical suspicion must be supported by symptoms and biochemical or radiological findings indicative of MEN, and pathogenic variants in MEN1/CDKN1B (for MEN1/MEN4) or RET (for MEN2) must first be excluded through approp…
	Pheochromocytoma, paraganglioma and other adrenal diseases		Patients with suspected pheochromocytoma or paraganglioma should be offered srWGS regardless of whether the underlying pathogenesis/etiology is clarified, and although family history is not required, it should be collected before testing. Clinical suspicion may arise from symptoms such as hypertension, headache, or sweating, but many patients are asymptomatic and diagnosed incidentally; biochemic…
	Monogenic diabetes		Patients with suspected monogenic diabetes and unclear etiology may be offered srWGS, with no required age criteria, although a family history should be obtained beforehand. Clinical symptoms and biochemical findings consistent with diabetes must be present, and autoantibodies, C-peptide, and insulin levels should help exclude type 1 and type 2 diabetes; an exome-based panel may be used first but…
	Rare thyroid diseases		Patients with rare thyroid diseases—including hyper- and hypothyroidism and struma, elevated calcitonin secretion , C-cell hyperplasia, Pendred syndrome , congenital hypothyroidism , and thyroid hormone resistance syndromes—may be offered srWGS when the underlying etiology remains unclear after excluding common autoimmune, drug-induced, and iodine-deficiency causes. Although family history is not…
	Rare calcium and bone metabolic diseases		Patients with unclear etiology of rare calcium- and bone-metabolism disorders—including idiopathic hypoparathyroidism, primary hyperparathyroidism, disorders of phosphate metabolism, hypophosphatemia, familial hypophosphatemia, vitamin-D–resistant rickets, calcium-metabolism disorders, familial hypocalciuric hypercalcemia, and osteoporosis—may be considered for srWGS when onset is early (<50 year…
	Organic hypoglycemia		Patients with unexplained hypoglycaemia or ketotic episodes—including organic hypoglycaemia and related conditions such as other specified or unspecified hypoglycaemia, disorders of pancreatic endocrine secretion or pancreatic hypoplasia, congenital pancreatic malformations, carbohydrate-metabolism disorders (including glycogen-storage and unspecified carbohydrate-metabolism disorders), and benig…
	Disorders of sex development		Patients with suspected differences/disorders of sex development (DSD) may be considered for srWGS in all cases of unclear etiology, with a family history recommended but not required. Clinical signs consistent with DSD must be present, and evaluation should include physical findings, biochemical tests, imaging, and karyotyping; prior gene-panel testing is typically performed but may be bypassed …
	Growth and obesity syndromes		Patients with suspected genetic causes of obesity or altered growth—including other specified obesity, congenital malformation syndromes with short stature, and syndromes with congenital malformations and early tall stature—should be considered for srWGS when the underlying etiology is unclear, with family history recommended but not required. Clinical signs must support a genetic cause, such as …
	Hypogonadotropin hypogonadism		Patients with suspected hypogonadotropic hypogonadism of unclear etiology—including isolated gonadotropin deficiency and Kallmann syndrome—may be considered for srWGS, with family history recommended but not required. Clinical features must clearly support the suspicion, and biochemical or radiological findings should indicate a rare hypogonadotropic condition; prior gene panels or exome sequenci…
	Congenital multiple pituitary defects		Patients with suspected genetic causes of multiple pituitary hormone deficiency—including multiple pituitary hormone deficiency (ORPHA:95494) and other disorders of reduced pituitary function—should be considered for whole-genome sequencing whenever the etiology is unclear, without requirements for age or family history. Clinical symptoms must support suspicion of a congenital or genetic pituitar…
Hematology (3rd december 2021) - panel based strategy
	Malignant hereditary hematological diseases and unexplained cytopenia (children and adolescents 0-17 years)		srWGS should be considered for malignant hereditary haematological diseases and for children and young adults with unexplained, persistent cytopenia, including myeloid neoplasms with germline predisposition, aplastic anaemia, monocytopenia, and bone-marrow failure. A family history of myeloid disease strengthens suspicion but is not required; specific combinations of affected relatives and early-…
	Inherited platelet defects (adults > 18 years)		srWGS may be considered in adults (≥18 years) with suspected hereditary thrombocytopenia or thrombocytopathy when thrombocytopenia or bleeding tendency is lifelong or sustained, and acquired causes are unlikely. Hereditary thrombocytopenia does not require bleeding symptoms, whereas hereditary thrombocytopathy requires clinically significant bleeding with an elevated ISTH-BAT score, and all patie…
	Unexplained hemolytic anemia		srWGS may be considered in patients with unexplained haemolytic anaemia, including hereditary enzyme deficiencies, membrane disorders such as spherocytosis and elliptocytosis, haemoglobin disorders, congenital dyserythropoietic anaemia, Diamond–Blackfan anaemia and other congenital bone-marrow failure syndromes, sideroblastic anaemia, and forms of thalassaemia that cannot be diagnosed through sta…
Hereditary cholestatic and fibrotic liver diseases (16th august 2022) - panel based strategy.
	Unresolved chronic cholestasis		Patients with unexplained chronic cholestasis—including congenital biliary atresia, recurrent cholestasis with at least two episodes or a single episode lasting three weeks, severe cholestatic drug reactions with prolonged itching, pregnancy-related cholestasis with liver tests failing to normalise within two months postpartum, and early-onset gallstone disease with persistent symptoms after chol…
	Unresolved fibrotic liver disease		Patients with unexplained chronic liver fibrosis—such as portal hypertension, portal sclerosis, liver fibrosis or cirrhosis, and fibropolycystic liver disease—may be considered for whole-genome sequencing when standard evaluation does not reveal a known cause, with family history supportive but not required. Because liver disease can remain asymptomatic for long periods, eligibility is based on c…
Audiogenetics (7th july 2022) - panel based strategy
	Suspected non-syndromic hearing loss		srWGS may be applied for conductive, sensorineural, or mixed hearing loss when the cause is unclear and a monogenic or digenic etiology is suspected, with family history helpful but not required. Hearing loss must be clinically confirmed by audiometry, typically bilateral, and without signs of another syndromic condition; congenital or childhood-onset cases are the most likely to benefit from who…
	Suspected syndromic hearing loss		srWGS may be offered for conductive, sensorineural, or mixed hearing loss when accompanied by symptoms from other organ systems that raise suspicion of a syndromic genetic condition such as Pendred, Waardenburg, Alport, or Usher syndrome. Hearing loss must be clinically confirmed, and syndromic features may be present at onset or emerge later, with a detailed family history and broad clinical eva…
Fetal medicine (28th September 2022) - trio based strategy with gene panel in some cases.
	Pregnant woman, where the fetus in the 1st trimester/early 2nd trimester has been detected with a nuchal fold of ≥3.5 mm, and where early malformation scan in week 16 continues to show nuchal edema – or additional ultrasound abnormalities are detected	Custom panel	srWGS should be considered during or after pregnancies in which the fetus or newborn shows signs of disease—such as hydrops, increased nuchal translucency, congenital malformations, or intrauterine/perinatal death—when initial investigations like ultrasound, chromosomal microarray, or autopsy do not reveal a plausible cause. A family history is not required, and the group includes pregnant women,…
	Dead fetus/child (intrauterine/perinatal death or due to spontaneous or provoked abortion), and where a malformation/anomaly has been found, or other findings that give rise to suspicion of a genetically determined disease
	Pregnant women with a fetus that has been diagnosed with malformations including: skeletal anomalies, neuromuscular diseases/fetal akinesia hypokinesia deformation sequence (FADS), non-immune hydrops fetalis (NIHF), CNS malformations, diaphragmatic hernia (CDH) or multiple anomalies – possibly other selected malformations (cardiac malformations, selected renal malformations (CAKUT) or omphalocele)
	Pregnant woman, where the fetus in the 1st trimester/early 2nd trimester has been detected with a nuchal fold of ≥6.0 mm
	Pregnant woman, where the fetus has been detected with severe growth retardation before week 32, defined as at least one biometric measure less than -3 SD/Z-score < -3
Inborn errors of immunity (3rd December 2021) - trio based strategy
	Primary immunodeficiency with increased susceptibility to infection		Patients may be considered for genetic evaluation when they have a history—preferably supported by laboratory findings—of unusually frequent, severe, prolonged, or recurrent infections, often requiring hospitalisation or intravenous antibiotics, especially when caused by atypical microorganisms. Reduced vaccine responses or signs of immune dysregulation or autoimmunity further strengthen the susp…
	Autoinflammation		Patients are considered for srWGS evaluation of autoinflammatory disease when suspected in patients with recurrent fevers occurring at characteristic intervals and lasting for defined periods, once infectious causes have been reasonably excluded. Episodes typically coincide with elevated acute-phase markers such as C-reactive protein. Fevers may also be accompanied by serositis, abdominal pain, s…
	Autoimmunity/immune dysregulation		Autoimmunity often, but not necessarily, occurs as part of an increased tendency to infections. It may involve lymphoproliferation, haemophagocytic lymphohistiocytosis , or macrophage activation syndrome.
	Infectious susceptibility and/or immune dysregulation as part of a syndrome.		Increased susceptibility to infections and/or immune dysregulation. As part of a syndrome, this includes increased infection tendency, autoinflammation and/or autoimmunity together with an accompanying somatic phenotype.
Neurogenetic patients (June 2022) - panel based strategy
	Hereditary basal ganglia disease		srWGS may be considered for patients with movement disorders affecting the basal ganglia—including Parkinson’s disease, parkinsonism, dystonia, essential tremor, myoclonus, non-Huntington chorea, and other extrapyramidal disorders—when a hereditary cause is suspected and the etiology remains unexplained after standard evaluation. Family history is helpful but not required, since dominant, recessi…
	Hereditary ataxia and spastic paraplegia		srWGS may be considered for patients with suspected hereditary ataxia or spastic paraplegia when symptoms remain unexplained after standard evaluation and a genetic cause is suspected. A family history is helpful but not required, since all inheritance patterns—autosomal dominant, autosomal recessive, mitochondrial, and de novo—can occur, and documenting it aids interpretation. Clinically, patien…
	Hereditary neuropathy		srWGS may be considered for patients with suspected hereditary neuropathy—including Charcot–Marie–Tooth disease, hereditary sensory or motor neuropathies, and hereditary nerve amyloidosis—when the cause remains unexplained after standard evaluation. A family history is helpful but not required, since autosomal recessive, dominant, mitochondrial and de novo cases occur; onset before age 55 without…
	Suspected hereditary epilepsy		srWGS is relevant for patients with suspected hereditary epilepsy, particularly those with early onset, structural brain malformations, a family history suggestive of genetic epilepsy, epilepsy considered for surgical treatment, or epilepsy accompanied by developmental disorders. A non-genetic cause must first be excluded through initial evaluation, and although no age limits apply, later onset m…
	Suspected hereditary muscle disease		srWGS may be considered when a hereditary muscle disease is suspected—including muscular dystrophies, congenital or distal myopathies, metabolic or mitochondrial myopathies, myotonic disorders, channelopathies, and neuromuscular junction disorders—while the underlying cause remains unclear. A family history is helpful for interpretation but not required, since both recessive and de novo dominant …
	Early onset dementia, including FTD/ALS spectrum disease and hereditary cerebral vascular disease		srWGS may be offered to patients with early-onset dementia, including those within the frontotemporal dementia/amyotrophic lateral sclerosis spectrum or with suspected hereditary cerebral small-vessel disease, when a genetic cause is suspected but not yet identified. Although family history is not required, it should be documented as it can guide interpretation, and symptoms typically begin befor…
Kidney failure (June 2022) - panel based strategy.
	Chronic kidney disease of unknown cause in Children and adolescents (<18 years)		srWGS may be considered for children with chronic kidney disease—including chronic kidney insufficiency (stage 2–5), focal segmental glomerulosclerosis, chronic glomerulonephritis of other morphologies, unspecified kidney insufficiency, dialysis dependence, kidney transplantation, bilateral kidney hypoplasia, cystic kidney disease, echogenic kidneys on ultrasound, or chronic kidney disease with e…
	Chronic kidney disease of unknown cause in Adults (18-60 years)		srWGS may be considered for adults aged 18–60 with chronic kidney disease—including chronic kidney insufficiency (all stages), focal segmental glomerulosclerosis, chronic glomerulonephritis, dialysis dependence, kidney transplantation, and tubulointerstitial kidney disease—when no specific clinical or genetic diagnosis explains the condition. A family history is not required because recessive inh…
	Unexplained, persistent albuminuria in patients in children and adults.		Patients with persistent, unexplained albumin in the urine or protein in the urine—including various forms of focal or segmental glomerular changes, nephrotic conditions, and unspecific protein loss—may be considered for whole-genome sequencing. srWGS requires an unclear disease cause and at least one clinical criterion such as nephrotic syndrome that does not respond to steroid treatment, second…
Psychiatry, children and adolescents (10th June 2022) - trio based strategy
	Autism spectrum disorder		srWGS may be requested for a child or adolescent with an autism spectrum disorder when additional clinical features such as intellectual disability, delayed psychomotor development, dysmorphic features, or epilepsy are present. The cause of the condition must be unclear, but no family history is required, and the child must be under 18 years of age. Before whole-genome sequencing, testing for Fra…
Rare diseases in children (January 2021) - trio based strategy with gene panel in some cases.
	One or more malformations		srWGS can be requested for children and adolescents under 18 years when a rare genetic cause is suspected and the condition is not already explained by a known genetic diagnosis, provided the patient has at least one major feature such as congenital malformations, a complex clinical presentation, global developmental delay, skeletal anomalies, neurological or neuromuscular disease, suspected meta…
	Complex disease picture
	Global developmental delay with developmental deficits in two or more developmental domains, with IQ<70 for children and adolescents over 6 years of age, or a need for a special institution/school
	Skeletal anomaly. For example, shortened tubular bones, multiple craniosynostosis, skeletal dysplasia or dwarfism	skeletal dysplasia gene panel
	Neuromuscular or neurological disease. For example, symptomatic malformations in the central nervous system, leukoencephalopathy, ataxia, epilepsy, myopathy, micro-/ macrocephaly accompanied by intellectual disability
	Suspected congenital metabolic disease
	Arthrogryposis
	Overgrowth
	Floppy infant
Rare diseases in adults (7th July 2022) - trio based strategy with gene panel in some cases.
	One or more malformations		srWGS can be requested when a genetic cause is suspected and the condition is not already explained by a known genetic diagnosis, provided the patient has at least one major indication such as congenital malformations, a complex multisystem disease pattern, intellectual disability, skeletal anomalies, neurological or neuromuscular disease, suspected metabolic disease, or suspected connective-tiss…
	Complex disease picture
	Mental retardation/mental retardation, with IQ<70 or need for a special institution or no possibility of living an independent life.
	Skeletal anomaly	skeletal dysplasia gene panel
	Neuromuscular or neurological disease
	Suspected congenital metabolic disease
	Suspected connective tissue disorder with blood vessel anomalies
Hereditary skin disorders (16th August 2022) - panel based strategy.
	Congenital ichthyosis		srWGS can be requested for patients with severe hereditary skin disorders, including congenital ichthyosis, epidermolysis bullosa, ectodermal dysplasia, palmoplantar keratoderma, hereditary lymphoedema, or an undiagnosed but clinically serious suspected genetic skin disease. The underlying cause must be unclear, and no age or family history requirements apply. The condition should be severe enoug…
	Epidermolysis bullosa
	Ectodermal dysplasia
	Palmoplantar keratoderma
	Primary lymphedema
	Undiagnosed, severe, suspected, genetic skin disorder
